# Supplementary material for: Patterns in Prescribing and Predictors of SGLT2 Inhibitor Administration in Patients with Heart Failure and Acute Myocardial Infarction: A Real-World Retrospective Cohort Study
Source: J Clin Med. 2026 Jan 28;15(3):1056. doi: 10.3390/jcm15031056 (PMC12898543; doi:10.3390/jcm15031056)
Supplement: Supplementary file 1 [file jcm-15-01056-s001.zip]

Archive with 1 entries (1 files):
- jcm-4098841-supplementary.pdf
